# Supplementary material for: Ionization and structural properties of mRNA lipid nanoparticles influence expression in intramuscular and intravascular administration
Source: Commun Biol. 2021 Aug 11;4:956. doi: 10.1038/s42003-021-02441-2 (PMC8358000; doi:10.1038/s42003-021-02441-2)
Supplement: Supplementary file 4 — Supplementary Data 1 [file 42003_2021_2441_MOESM4_ESM.xlsx]

## Sheet: Figure 1a
	pH	CS	CS	CS	CS
		DODAP	DLin	MC3	KC2
	4.79652	2.9337
	5.2747	2.9321
	5.61451	2.9289
	5.82145	2.9244
	6.04531	2.9167
	6.26055	2.9065
	6.4736	2.8885
	6.67794	2.8641
	6.86712	2.8295
	7.07345	2.7794
	7.24259	2.7139
	7.50589	2.6133
	7.74836	2.5289
	8.05989	2.4122
	8.39803	2.321
	8.82809	2.2606
	9.10029	2.2388
	9.2496	2.2337
	9.47725	2.2298
	9.45488	2.2273
	9.64263	2.2247
	9.94429	2.2234
	6.5944		2.9012
	6.96289		2.8999
	7.19008		2.8956
	7.49324		2.8821
	7.86482		2.8513
	8.33349		2.7614
	8.7372		2.6214
	9.01217		2.502
	9.47496		2.4121
	9.69378		2.3467
	9.86263		2.307
	10.0162		2.2808
	10.2171		2.2568
	10.3536		2.2454
	10.5272		2.2337
	10.689		2.2273
	10.8604		2.2221
	10.9874		2.2183
	11.0968		2.2163
	11.2005		2.2157
	11.2756		2.2157
	6.83396			2.8763
	7.27061			2.8735
	7.87018			2.8554
	8.59492			2.7386
	9.34523			2.5804
	9.62586			2.463
	9.87524			2.3711
	10.1052			2.303
	10.2985			2.262
	10.4932			2.2324
	10.6721			2.2119
	10.8991			2.1977
	11.0496			2.189
	11.2807			2.1836
	11.4301			2.1797
	11.5275			2.1778
	11.9684			2.1722
	12.1883			2.1717
	12.5975			2.171
	7.06006				2.8786
	7.57993				2.8672
	8.11876				2.8274
	8.54954				2.7432
	8.8361				2.653
	9.28155				2.5671
	9.46831				2.4838
	9.6421				2.4139
	9.83334				2.3484
	10.0629				2.2879
	10.2884				2.2461
	10.5171				2.2146
	10.7721				2.1947
	11.1792				2.1828
	11.5636				2.1801
	12.1347				2.1768

## Sheet: Figure 1b
	pH	TNS RFU	TNS RFU	TNS RFU	TNS RFU	TNS RFU
		MC3	DLinDMA	KC2	DODMA	DODAP
	3.38	1630		1790
	3.58	1566		1951
	4.22	2586		2315
	5.16	2295		2648
	5.32	2397		2043
	5.81	2141		2678
	6.19	1937		2210
	6.58	664		2021
	7.14	257		623
	7.59	158		394
	8.07	139		168
	8.37	108		88
	8.98	24		83
	9.33	49		74
	9.64	59		76
	3.21		2128			1999
	3.62		2169			1984
	4.22		2418			2218
	4.71		2438			2332
	5.24		1972			1928
	5.81		1904			584
	6.22		1668			297
	6.57		1431			235
	7.13		511			149
	7.53		229			110
	8.02		160			69
	8.4		171			90
	8.87		94			81
	9.22		85			72
	9.53		84			65
	3.23				4325
	3.71				4933
	4.18				5270
	4.78				4311
	5.31				5505
	5.86				4621
	6.25				3732
	6.62				2054
	7.21				923
	7.58				622
	8.07				339
	8.49				279
	8.83				164
	9.24				134
	9.46				167

## Sheet: Figure 1c
	pH	ZP mV	ZP mV	ZP mV	ZP mV	ZP mV
		MC3	DLinDMA	KC2	DODMA	DODAP
	3.2			12.87
	3.61			14.27
	4.01			13.37
	4.5			13.37
	4.97			11.27
	5.38			7.23
	5.83			2.41
	6.31			1.38
	6.96			-1.92
	7.42			-4.56
	7.96			-8.93
	8.4			-9.83
	8.99			-10.59
	9.46			-10.67
	9.91			-12.5
	3.28	13.6
	3.69	11.98
	4.05	14.8
	4.51	11.3
	4.94	10.2
	5.39	3.9
	5.82	0.56
	6.31	-1.72
	6.93	-5.58
	7.42	-8.25
	7.93	-9.29
	8.38	-10.93
	8.98	-9.96
	9.45	-10.73
	9.88	-11.13
	3.26		15.3
	3.61		14.4
	4.14		14.2
	4.49		13.87
	4.98		9.09
	5.4		5.77
	5.84		2.41
	6.35		-0.04
	6.93		-5.63
	7.39		-5.29
	7.94		-11.3
	8.37		-13.07
	9		-13.53
	9.44		-14.53
	9.89		-14.83
	3.28				17.5
	3.72				15.53
	4.08				15.37
	4.54				12.37
	4.99				9.83
	5.42				4.54
	5.87				2.91
	6.34				-0.74
	6.94				-2.73
	7.45				-3.94
	7.94				-9.12
	8.37				-12.27
	8.97				-13.57
	9.43				-14.3
	9.86				-14.07
	3.22					12.63
	3.66					10.96
	4.09					11.57
	4.56					6.65
	4.99					2.24
	5.45					-0.31
	5.94					-3.17
	6.41					-7.9
	6.98					-13.23
	7.4					-15.1
	7.94					-16.8
	8.39					-15.9
	8.89					-16.6
	9.36					-14.83
	9.85					-18.67

## Sheet: Figure 1d
		Theor. pKa	NMR pKa	TNS pKa	ZP pKa	ZP pI
	KC2	9.32	9.34	7.03	6.3	6.61
	MC3	9.37	9.47	6.57	5.77	5.93
	DLin	8.65	8.93	6.66	6.15	6.34
	DODMA	8.65	8.93	6.53	5.83	6.24
	DODAP	8.02	7.65	5.62	5.59	5.39
