# Supplementary material for: Ionization and structural properties of mRNA lipid nanoparticles influence expression in intramuscular and intravascular administration
Source: Commun Biol. 2021 Aug 11;4:956. doi: 10.1038/s42003-021-02441-2 (PMC8358000; doi:10.1038/s42003-021-02441-2)
Supplement: Supplementary file 5 — Supplementary Data 2 [file 42003_2021_2441_MOESM5_ESM.xlsx]

## Sheet: Figure 2a
	q, nm-1	I q	I q	I q	I q	I q
		DLin	KC2	MC3	DODAP	DODMA
	0.0051902	28.494
	0.0055894	27.452
	0.0059887	25.348
	0.0063879	23.772
	0.0067872	22.084
	0.0071864	20.725
	0.0075857	19.234
	0.0079849	17.927
	0.0083842	16.605
	0.0087834	15.772
	0.0091826	14.634
	0.0095819	13.758
	0.0099811	12.722
	0.01038	11.691
	0.01078	10.92
	0.011179	10.166
	0.011578	9.2082
	0.011977	8.6608
	0.012377	7.9404
	0.012776	7.2563
	0.013175	6.5724
	0.013574	6.0055
	0.013974	5.5822
	0.014373	5.0548
	0.014772	4.5224
	0.015171	4.2112
	0.015571	3.918
	0.01597	3.4947
	0.016369	3.1953
	0.016768	2.8796
	0.017168	2.6477
	0.017567	2.4316
	0.017966	2.1769
	0.018365	1.9704
	0.018764	1.8196
	0.019164	1.6541
	0.019563	1.5357
	0.019962	1.4042
	0.020361	1.2577
	0.020761	1.1837
	0.02116	1.0517
	0.021559	0.99006
	0.021958	0.92989
	0.022358	0.85398
	0.022757	0.77257
	0.023156	0.69314
	0.023555	0.65762
	0.023954	0.6132
	0.024354	0.5847
	0.024753	0.55894
	0.025152	0.4913
	0.025551	0.475
	0.025951	0.4247
	0.02635	0.41338
	0.026749	0.40924
	0.027148	0.36991
	0.027548	0.34778
	0.027947	0.34702
	0.028346	0.31213
	0.028745	0.30379
	0.029144	0.29741
	0.029544	0.29416
	0.029943	0.28068
	0.030342	0.25572
	0.030741	0.26166
	0.031141	0.25327
	0.03154	0.24702
	0.031939	0.23326
	0.032338	0.22064
	0.032737	0.21873
	0.033137	0.22261
	0.033536	0.21059
	0.033935	0.20038
	0.034334	0.18739
	0.034733	0.17091
	0.035133	0.18551
	0.035532	0.1795
	0.035931	0.18735
	0.03633	0.16313
	0.03673	0.16339
	0.037129	0.14917
	0.037528	0.16306
	0.037927	0.14458
	0.038326	0.12668
	0.038726	0.13075
	0.039125	0.1375
	0.039524	0.1344
	0.039923	0.11765
	0.040322	0.13688
	0.040722	0.13
	0.041121	0.10717
	0.04152	0.12818
	0.041919	0.12381
	0.042318	0.11441
	0.042718	0.10286
	0.043117	0.12005
	0.043516	0.10509
	0.043915	0.10913
	0.044314	0.099073
	0.044714	0.098429
	0.045113	0.095147
	0.045512	0.098498
	0.045911	0.091528
	0.04631	0.083353
	0.046709	0.081052
	0.047109	0.094076
	0.047508	0.081543
	0.047907	0.090426
	0.048306	0.082254
	0.048705	0.089146
	0.049105	0.092682
	0.049504	0.0866
	0.049903	0.090828
	0.050302	0.09282
	0.050701	0.067796
	0.0511	0.079693
	0.0515	0.072151
	0.051899	0.080021
	0.052298	0.083222
	0.052697	0.075339
	0.053096	0.08349
	0.053496	0.07605
	0.053895	0.07584
	0.054294	0.079818
	0.054693	0.079854
	0.055092	0.079086
	0.055491	0.076598
	0.055891	0.081696
	0.05629	0.079916
	0.056689	0.069399
	0.057088	0.066563
	0.057487	0.073041
	0.057886	0.072362
	0.058285	0.07579
	0.058685	0.079356
	0.059084	0.068751
	0.059483	0.06812
	0.059882	0.069863
	0.060281	0.090095
	0.06068	0.075624
	0.06108	0.070659
	0.061479	0.065977
	0.061878	0.078451
	0.062277	0.071676
	0.062676	0.067446
	0.063075	0.070315
	0.063474	0.071449
	0.063873	0.073305
	0.064273	0.064644
	0.064672	0.072321
	0.065071	0.074269
	0.06547	0.071178
	0.066667	0.065578
	0.067067	0.066284
	0.067466	0.079152
	0.067865	0.083582
	0.068264	0.089269
	0.068663	0.082542
	0.069062	0.077311
	0.069461	0.074076
	0.06986	0.078329
	0.070259	0.070408
	0.070659	0.076679
	0.071058	0.078147
	0.071457	0.068258
	0.071856	0.08011
	0.072255	0.081751
	0.072654	0.072807
	0.073053	0.083267
	0.073452	0.074692
	0.073851	0.087691
	0.074251	0.078279
	0.07465	0.080705
	0.075049	0.084496
	0.075448	0.08675
	0.075847	0.088429
	0.076246	0.079867
	0.076645	0.084275
	0.077044	0.080194
	0.077443	0.08429
	0.077842	0.090644
	0.078241	0.082064
	0.07864	0.091182
	0.07904	0.099271
	0.079439	0.083011
	0.079838	0.084276
	0.080237	0.089102
	0.080636	0.092326
	0.081035	0.093847
	0.081434	0.082086
	0.081833	0.090109
	0.082232	0.095179
	0.082631	0.092144
	0.08303	0.10055
	0.083429	0.10027
	0.083828	0.10044
	0.084227	0.094686
	0.084626	0.092053
	0.085026	0.10204
	0.085425	0.097549
	0.085824	0.080831
	0.086223	0.099361
	0.086622	0.10095
	0.087021	0.099393
	0.08742	0.09477
	0.087819	0.10433
	0.088218	0.098843
	0.088617	0.10071
	0.089016	0.1037
	0.089415	0.10007
	0.089814	0.10447
	0.090213	0.10872
	0.090612	0.10122
	0.091011	0.1053
	0.091809	0.10757
	0.092208	0.10569
	0.092607	0.1015
	0.093006	0.11802
	0.093405	0.10261
	0.093804	0.10773
	0.094203	0.10735
	0.094602	0.11249
	0.095001	0.11173
	0.0954	0.10965
	0.095799	0.11561
	0.096198	0.10768
	0.096597	0.11063
	0.096996	0.096788
	0.097395	0.10943
	0.097794	0.11874
	0.098193	0.1127
	0.098592	0.10853
	0.098991	0.11637
	0.09939	0.1126
	0.099789	0.10385
	0.10019	0.096803
	0.10059	0.099379
	0.10099	0.098802
	0.10139	0.10228
	0.10178	0.098194
	0.10218	0.10343
	0.10258	0.092192
	0.10298	0.10348
	0.10338	0.092882
	0.10378	0.090006
	0.10418	0.094636
	0.10458	0.093266
	0.10498	0.096923
	0.10537	0.092908
	0.10577	0.083754
	0.10617	0.076648
	0.10657	0.080122
	0.10697	0.080598
	0.10737	0.075264
	0.10777	0.07483
	0.10817	0.080318
	0.10857	0.070866
	0.10897	0.071398
	0.10936	0.079386
	0.10976	0.068563
	0.11016	0.06327
	0.11056	0.063199
	0.11096	0.071188
	0.11136	0.071757
	0.11176	0.060422
	0.11216	0.062831
	0.11256	0.063545
	0.11295	0.062465
	0.11335	0.057611
	0.11375	0.054413
	0.11415	0.062545
	0.11455	0.052525
	0.11495	0.051508
	0.11535	0.057066
	0.11575	0.047562
	0.05518	0.077997
	0.05715	0.076173
	0.05912	0.075455
	0.061091	0.076378
	0.063061	0.075472
	0.065031	0.0761
	0.067002	0.077373
	0.068972	0.079884
	0.070942	0.07974
	0.072912	0.081434
	0.074882	0.084707
	0.076852	0.086619
	0.078822	0.088883
	0.080792	0.091546
	0.082762	0.095651
	0.084732	0.098041
	0.086702	0.10033
	0.088672	0.103
	0.090642	0.1027
	0.092611	0.10329
	0.094581	0.10403
	0.096551	0.10381
	0.09852	0.10048
	0.10049	0.098297
	0.10246	0.093022
	0.10443	0.086503
	0.1064	0.081848
	0.10837	0.075916
	0.11034	0.070016
	0.11231	0.063603
	0.11428	0.057486
	0.11624	0.05169
	0.11821	0.046339
	0.12018	0.041719
	0.12215	0.03796
	0.12412	0.034104
	0.12609	0.030823
	0.12806	0.028623
	0.13003	0.025601
	0.13199	0.02287
	0.13396	0.021436
	0.13593	0.018973
	0.1379	0.018306
	0.13987	0.017533
	0.14184	0.017279
	0.1438	0.015118
	0.14577	0.014511
	0.14774	0.014306
	0.14971	0.014339
	0.15168	0.013346
	0.15364	0.01244
	0.15561	0.013043
	0.15758	0.011416
	0.15955	0.010959
	0.16151	0.011223
	0.16348	0.0096624
	0.16545	0.0097338
	0.16742	0.0098116
	0.16938	0.010759
	0.17135	0.010108
	0.17332	0.0097748
	0.17528	0.009283
	0.17725	0.0093379
	0.17922	0.0082642
	0.18118	0.0089534
	0.18315	0.0089647
	0.18512	0.0088423
	0.18708	0.008006
	0.18905	0.0081196
	0.19101	0.0080049
	0.19298	0.0077839
	0.19495	0.0078832
	0.19691	0.0073802
	0.19888	0.0078735
	0.20084	0.007096
	0.20281	0.0078947
	0.20477	0.0076169
	0.20674	0.0074362
	0.2087	0.0076949
	0.21067	0.0060842
	0.21263	0.0067894
	0.2146	0.0063423
	0.21656	0.0070615
	0.21853	0.0067499
	0.22049	0.0055183
	0.22246	0.0058366
	0.22442	0.0056951
	0.22638	0.0054956
	0.22835	0.0063005
	0.23031	0.0059838
	0.23228	0.0060948
	0.23424	0.0055378
	0.2362	0.0059744
	0.23817	0.0057108
	0.24013	0.0049854
	0.24209	0.0047244
	0.24406	0.0053794
	0.24602	0.0053646
	0.24798	0.0051429
	0.24994	0.0058887
	0.25191	0.0050335
	0.25387	0.0045615
	0.25583	0.0050562
	0.25779	0.0047793
	0.25975	0.0053003
	0.26172	0.004852
	0.26368	0.0044985
	0.26564	0.0051084
	0.2676	0.0045877
	0.26956	0.0050594
	0.27152	0.0046532
	0.27348	0.0044627
	0.27544	0.004186
	0.27741	0.0050336
	0.27937	0.0043866
	0.28133	0.0046422
	0.28329	0.0045409
	0.28525	0.0047658
	0.28721	0.0044494
	0.28917	0.0041277
	0.29113	0.0041916
	0.29308	0.0047441
	0.29504	0.0044932
	0.297	0.0045364
	0.29896	0.0037883
	0.30092	0.0044305
	0.30288	0.0044151
	0.30484	0.0042714
	0.3068	0.0037736
	0.30876	0.0046911
	0.31071	0.0043319
	0.31267	0.0040744
	0.31463	0.0039806
	0.31659	0.0040962
	0.31854	0.0038851
	0.3205	0.0040787
	0.32246	0.0042574
	0.32833	0.0045412
	0.33028	0.0037556
	0.33224	0.0038037
	0.3342	0.0045267
	0.33615	0.0036017
	0.33811	0.0039515
	0.34006	0.0045537
	0.34202	0.0040762
	0.34397	0.0041569
	0.34593	0.0037013
	0.34788	0.0036702
	0.34984	0.0038182
	0.35179	0.0039726
	0.35375	0.0042505
	0.3557	0.0034525
	0.35766	0.0042239
	0.35961	0.0034694
	0.36156	0.0034311
	0.36352	0.0042227
	0.36547	0.0035986
	0.36742	0.0037685
	0.36937	0.0038515
	0.37133	0.0041501
	0.37328	0.0041145
	0.37523	0.0039602
	0.37718	0.0037605
	0.37914	0.003698
	0.38109	0.0032381
	0.38304	0.0035553
	0.38499	0.0040378
	0.38694	0.0040312
	0.38889	0.0038742
	0.39084	0.0043559
	0.39279	0.0033761
	0.39474	0.004363
	0.39669	0.0038317
	0.39864	0.0038805
	0.00519		2.32
	0.00559		2.08
	0.00599		1.98
	0.00639		1.81
	0.00679		1.71
	0.00719		1.57
	0.00759		1.48
	0.00798		1.38
	0.00838		1.32
	0.00878		1.23
	0.00918		1.18
	0.00958		1.13
	0.00998		1.08
	0.0104		1.01
	0.0108		0.957
	0.0112		0.919
	0.0116		0.864
	0.012		0.82
	0.0124		0.776
	0.0128		0.743
	0.0132		0.678
	0.0136		0.651
	0.014		0.596
	0.0144		0.558
	0.0148		0.525
	0.0152		0.492
	0.0156		0.45
	0.016		0.423
	0.0164		0.386
	0.0168		0.358
	0.0172		0.34
	0.0176		0.307
	0.018		0.278
	0.0184		0.259
	0.0188		0.235
	0.0192		0.214
	0.0196		0.197
	0.02		0.175
	0.0204		0.158
	0.0208		0.144
	0.0212		0.134
	0.0216		0.121
	0.022		0.111
	0.0224		0.0977
	0.0228		0.0846
	0.0232		0.0813
	0.0236		0.0713
	0.024		0.0644
	0.0244		0.0653
	0.0248		0.0578
	0.0252		0.0509
	0.0256		0.049
	0.026		0.0445
	0.0263		0.041
	0.0267		0.0411
	0.0271		0.0373
	0.0275		0.0365
	0.0279		0.0367
	0.0283		0.0334
	0.0287		0.0338
	0.0291		0.0306
	0.0295		0.0345
	0.0299		0.0301
	0.0303		0.0302
	0.0307		0.0307
	0.0311		0.0288
	0.0315		0.0293
	0.0319		0.0293
	0.0323		0.0275
	0.0327		0.0266
	0.0331		0.0276
	0.0335		0.0241
	0.0339		0.0263
	0.0343		0.024
	0.0347		0.0244
	0.0351		0.0223
	0.0355		0.0227
	0.0359		0.0227
	0.0363		0.0244
	0.0367		0.0212
	0.0371		0.021
	0.0375		0.0182
	0.0379		0.0205
	0.0383		0.0174
	0.0387		0.0186
	0.0391		0.0189
	0.0395		0.0186
	0.0399		0.0164
	0.0403		0.0182
	0.0407		0.018
	0.0411		0.0171
	0.0415		0.018
	0.0419		0.0152
	0.0423		0.0148
	0.0427		0.0132
	0.0431		0.0161
	0.0435		0.0153
	0.0439		0.0143
	0.0443		0.012
	0.0447		0.014
	0.0451		0.0115
	0.0455		0.0138
	0.0459		0.0127
	0.0463		0.0136
	0.0467		0.0123
	0.0471		0.0129
	0.0475		0.0118
	0.0479		0.0139
	0.0483		0.0117
	0.0487		0.0135
	0.0491		0.0121
	0.0495		0.0128
	0.0499		0.0111
	0.0503		0.0124
	0.0507		0.0107
	0.0511		0.0125
	0.0515		0.0111
	0.0519		0.0117
	0.0523		0.0122
	0.0527		0.0111
	0.0531		0.0116
	0.0535		0.0124
	0.0539		0.0111
	0.0543		0.0118
	0.0547		0.0123
	0.0551		0.0119
	0.0555		0.0125
	0.0559		0.0115
	0.0563		0.0119
	0.0567		0.0114
	0.0571		0.0101
	0.0575		0.0126
	0.0579		0.0126
	0.0583		0.0111
	0.0587		0.0107
	0.0591		0.0116
	0.0595		0.0105
	0.0599		0.0117
	0.0603		0.0131
	0.0607		0.0123
	0.0611		0.00968
	0.0615		0.0109
	0.0619		0.0116
	0.0623		0.0112
	0.0627		0.0123
	0.0631		0.0126
	0.0635		0.0119
	0.0639		0.0117
	0.0643		0.0126
	0.0647		0.0119
	0.0651		0.0133
	0.0655		0.0131
	0.0667		0.0113
	0.0671		0.0119
	0.0675		0.0123
	0.0679		0.0122
	0.0683		0.0135
	0.0687		0.0115
	0.0691		0.0136
	0.0695		0.0113
	0.0699		0.0121
	0.0703		0.0112
	0.0707		0.0134
	0.0711		0.0125
	0.0715		0.0122
	0.0719		0.0116
	0.0723		0.0129
	0.0727		0.0129
	0.0731		0.0135
	0.0735		0.0129
	0.0739		0.0132
	0.0743		0.013
	0.0746		0.0134
	0.075		0.0137
	0.0754		0.0145
	0.0758		0.0129
	0.0762		0.0138
	0.0766		0.0136
	0.077		0.0132
	0.0774		0.0133
	0.0778		0.0141
	0.0782		0.0144
	0.0786		0.0148
	0.079		0.0151
	0.0794		0.0148
	0.0798		0.0136
	0.0802		0.0143
	0.0806		0.0144
	0.081		0.0152
	0.0814		0.0141
	0.0818		0.0141
	0.0822		0.0153
	0.0826		0.014
	0.083		0.0159
	0.0834		0.0141
	0.0838		0.0144
	0.0842		0.0157
	0.0846		0.0149
	0.085		0.0141
	0.0854		0.0143
	0.0858		0.0147
	0.0862		0.0137
	0.0866		0.0157
	0.087		0.0153
	0.0874		0.0148
	0.0878		0.016
	0.0882		0.0156
	0.0886		0.0165
	0.089		0.0148
	0.0894		0.0157
	0.0898		0.0162
	0.0902		0.0165
	0.0906		0.0153
	0.091		0.0165
	0.0918		0.0163
	0.0922		0.0157
	0.0926		0.0165
	0.093		0.0169
	0.0934		0.0168
	0.0938		0.0168
	0.0942		0.016
	0.0946		0.0162
	0.095		0.0167
	0.0954		0.017
	0.0958		0.0178
	0.0962		0.017
	0.0966		0.0178
	0.097		0.016
	0.0974		0.0164
	0.0978		0.0168
	0.0982		0.0159
	0.0986		0.0184
	0.099		0.0168
	0.0994		0.0165
	0.0998		0.0162
	0.1		0.016
	0.101		0.0164
	0.101		0.0176
	0.101		0.0173
	0.102		0.0156
	0.102		0.0175
	0.103		0.0158
	0.103		0.0155
	0.103		0.0165
	0.104		0.0147
	0.104		0.0157
	0.105		0.0157
	0.105		0.0158
	0.105		0.0153
	0.106		0.015
	0.106		0.015
	0.107		0.0138
	0.107		0.0146
	0.107		0.0146
	0.108		0.0137
	0.108		0.0158
	0.109		0.0142
	0.109		0.0137
	0.109		0.0133
	0.11		0.0145
	0.11		0.014
	0.111		0.0121
	0.111		0.0143
	0.111		0.0135
	0.112		0.0125
	0.112		0.0126
	0.113		0.0135
	0.113		0.0115
	0.113		0.012
	0.114		0.0119
	0.114		0.013
	0.115		0.0115
	0.115		0.0112
	0.115		0.0115
	0.116		0.0114
	0.116		0.00998
	0.117		0.00878
	0.117		0.0109
	0.117		0.011
	0.118		0.0108
	0.118		0.0098
	0.119		0.00922
	0.119		0.01
	0.119		0.00973
	0.12		0.00827
	0.12		0.00865
	0.121		0.0082
	0.121		0.0091
	0.0611		0.0118
	0.0631		0.0121
	0.065		0.0121
	0.067		0.0125
	0.069		0.0127
	0.0709		0.0129
	0.0729		0.0131
	0.0749		0.0136
	0.0769		0.0139
	0.0788		0.0142
	0.0808		0.0144
	0.0828		0.0151
	0.0847		0.0153
	0.0867		0.0156
	0.0887		0.0157
	0.0906		0.016
	0.0926		0.0163
	0.0946		0.0164
	0.0966		0.0164
	0.0985		0.0162
	0.1		0.0162
	0.102		0.0158
	0.104		0.0153
	0.106		0.0148
	0.108		0.014
	0.11		0.0133
	0.112		0.0126
	0.114		0.0117
	0.116		0.0108
	0.118		0.00986
	0.12		0.00924
	0.122		0.00829
	0.124		0.0075
	0.126		0.00685
	0.128		0.00628
	0.13		0.00568
	0.132		0.00516
	0.134		0.00474
	0.136		0.00415
	0.138		0.00389
	0.14		0.00359
	0.142		0.00334
	0.144		0.00311
	0.146		0.0029
	0.148		0.00268
	0.15		0.00255
	0.152		0.00243
	0.154		0.00219
	0.156		0.00216
	0.158		0.00201
	0.16		0.00192
	0.162		0.00187
	0.163		0.00183
	0.165		0.00167
	0.167		0.00166
	0.169		0.00166
	0.171		0.00157
	0.173		0.00155
	0.175		0.00152
	0.177		0.00151
	0.179		0.00135
	0.181		0.00139
	0.183		0.00134
	0.185		0.00132
	0.187		0.00136
	0.189		0.00132
	0.191		0.00126
	0.193		0.00122
	0.195		0.0012
	0.197		0.00117
	0.199		0.00129
	0.201		0.00108
	0.203		0.00115
	0.205		0.00113
	0.207		0.00109
	0.209		0.0011
	0.211		0.00106
	0.213		0.000979
	0.215		0.00111
	0.217		0.001
	0.219		0.00101
	0.22		0.00102
	0.222		0.000998
	0.224		0.00104
	0.226		0.000976
	0.228		0.00101
	0.23		0.000998
	0.232		0.000997
	0.234		0.000854
	0.236		0.00093
	0.238		0.000896
	0.24		0.000916
	0.242		0.000849
	0.244		0.000827
	0.246		0.000907
	0.248		0.000903
	0.25		0.000799
	0.252		0.000779
	0.254		0.000716
	0.256		0.000826
	0.258		0.000793
	0.26		0.00087
	0.262		0.000742
	0.264		0.000675
	0.266		0.000762
	0.268		0.000768
	0.27		0.00081
	0.272		0.000724
	0.273		0.000717
	0.275		0.000672
	0.277		0.000827
	0.279		0.000688
	0.281		0.000734
	0.283		0.000654
	0.285		0.000691
	0.287		0.000653
	0.289		0.000716
	0.291		0.000666
	0.293		0.000751
	0.295		0.000639
	0.297		0.00065
	0.299		0.00061
	0.301		0.000692
	0.303		0.000663
	0.305		0.000679
	0.307		0.000653
	0.309		0.000738
	0.311		0.000707
	0.313		0.000658
	0.315		0.000682
	0.317		0.000601
	0.319		0.000627
	0.321		0.000707
	0.322		0.000664
	0.324		0.000589
	0.326		0.000619
	0.328		0.000668
	0.33		0.000631
	0.332		0.000632
	0.334		0.000673
	0.336		0.000713
	0.338		0.000698
	0.34		0.000719
	0.342		0.000645
	0.344		0.000624
	0.346		0.000702
	0.348		0.000679
	0.35		0.000646
	0.352		0.000648
	0.354		0.000636
	0.356		0.000607
	0.358		0.000647
	0.36		0.000642
	0.362		0.000642
	0.364		0.000707
	0.365		0.000724
	0.367		0.000659
	0.369		0.000628
	0.371		0.000614
	0.373		0.000643
	0.375		0.000628
	0.377		0.00059
	0.379		0.000585
	0.381		0.000597
	0.383		0.000632
	0.385		0.00066
	0.387		0.000604
	0.389		0.000696
	0.391		0.000683
	0.393		0.000519
	0.395		0.00067
	0.397		0.000615
	0.399		0.000647
	0.00519			10.7
	0.00559			10.1
	0.00599			9.49
	0.00639			9.04
	0.00679			8.46
	0.00719			7.77
	0.00759			7.11
	0.00798			6.65
	0.00838			6.02
	0.00878			5.62
	0.00918			5.17
	0.00958			4.81
	0.00998			4.45
	0.0104			4.02
	0.0108			3.7
	0.0112			3.42
	0.0116			3.11
	0.012			2.85
	0.0124			2.62
	0.0128			2.35
	0.0132			2.11
	0.0136			1.91
	0.014			1.73
	0.0144			1.58
	0.0148			1.4
	0.0152			1.26
	0.0156			1.14
	0.016			1.04
	0.0164			0.924
	0.0168			0.794
	0.0172			0.734
	0.0176			0.656
	0.018			0.563
	0.0184			0.521
	0.0188			0.434
	0.0192			0.402
	0.0196			0.36
	0.02			0.327
	0.0204			0.285
	0.0208			0.257
	0.0212			0.236
	0.0216			0.212
	0.022			0.196
	0.0224			0.169
	0.0228			0.161
	0.0232			0.145
	0.0236			0.133
	0.024			0.138
	0.0244			0.129
	0.0248			0.122
	0.0252			0.117
	0.0256			0.117
	0.026			0.106
	0.0263			0.105
	0.0267			0.111
	0.0271			0.0987
	0.0275			0.0972
	0.0279			0.102
	0.0283			0.0975
	0.0287			0.0927
	0.0291			0.0955
	0.0295			0.0927
	0.0299			0.0886
	0.0303			0.085
	0.0307			0.0897
	0.0311			0.0812
	0.0315			0.0874
	0.0319			0.0789
	0.0323			0.074
	0.0327			0.0682
	0.0331			0.0684
	0.0335			0.0633
	0.0339			0.0633
	0.0343			0.0573
	0.0347			0.0586
	0.0351			0.0573
	0.0355			0.0587
	0.0359			0.058
	0.0363			0.0511
	0.0367			0.0487
	0.0371			0.0493
	0.0375			0.0511
	0.0379			0.0501
	0.0383			0.0381
	0.0387			0.0436
	0.0391			0.0413
	0.0395			0.0407
	0.0399			0.0395
	0.0403			0.0441
	0.0407			0.0414
	0.0411			0.0402
	0.0415			0.0442
	0.0419			0.0371
	0.0423			0.0378
	0.0427			0.0344
	0.0431			0.0389
	0.0435			0.038
	0.0439			0.0372
	0.0443			0.0364
	0.0447			0.0336
	0.0451			0.0338
	0.0455			0.0356
	0.0459			0.0332
	0.0463			0.0339
	0.0467			0.034
	0.0471			0.0337
	0.0475			0.029
	0.0479			0.0339
	0.0483			0.036
	0.0487			0.03
	0.0491			0.0347
	0.0495			0.0336
	0.0499			0.0325
	0.0503			0.0334
	0.0507			0.032
	0.0511			0.0356
	0.0515			0.029
	0.0519			0.0352
	0.0523			0.0328
	0.0527			0.0308
	0.0531			0.0318
	0.0535			0.0307
	0.0539			0.0327
	0.0543			0.031
	0.0547			0.0339
	0.0551			0.0333
	0.0555			0.0295
	0.0559			0.0291
	0.0563			0.0305
	0.0567			0.0314
	0.0571			0.0255
	0.0575			0.0327
	0.0579			0.032
	0.0583			0.0295
	0.0587			0.0296
	0.0591			0.0295
	0.0595			0.0299
	0.0599			0.0309
	0.0603			0.0329
	0.0607			0.0346
	0.0611			0.0301
	0.0615			0.0337
	0.0619			0.028
	0.0623			0.0311
	0.0627			0.0309
	0.0631			0.0325
	0.0635			0.0304
	0.0639			0.0308
	0.0643			0.0322
	0.0647			0.0312
	0.0651			0.0327
	0.0655			0.0316
	0.0667			0.0335
	0.0671			0.0323
	0.0675			0.0325
	0.0679			0.0317
	0.0683			0.0374
	0.0687			0.0336
	0.0691			0.0354
	0.0695			0.0375
	0.0699			0.0332
	0.0703			0.0302
	0.0707			0.0339
	0.0711			0.0322
	0.0715			0.0328
	0.0719			0.0344
	0.0723			0.033
	0.0727			0.0348
	0.0731			0.0358
	0.0735			0.0333
	0.0739			0.0357
	0.0743			0.0344
	0.0746			0.0331
	0.075			0.035
	0.0754			0.0371
	0.0758			0.0344
	0.0762			0.0363
	0.0766			0.0356
	0.077			0.0343
	0.0774			0.0331
	0.0778			0.0328
	0.0782			0.0323
	0.0786			0.0374
	0.079			0.0403
	0.0794			0.0384
	0.0798			0.0362
	0.0802			0.0373
	0.0806			0.0353
	0.081			0.0368
	0.0814			0.0366
	0.0818			0.0374
	0.0822			0.0387
	0.0826			0.0378
	0.083			0.0406
	0.0834			0.0351
	0.0838			0.0392
	0.0842			0.0405
	0.0846			0.0406
	0.085			0.0379
	0.0854			0.0373
	0.0858			0.0366
	0.0862			0.0387
	0.0866			0.0372
	0.087			0.0379
	0.0874			0.0346
	0.0878			0.0409
	0.0882			0.0395
	0.0886			0.0384
	0.089			0.0405
	0.0894			0.0359
	0.0898			0.0403
	0.0902			0.0433
	0.0906			0.0397
	0.091			0.041
	0.0918			0.0438
	0.0922			0.0401
	0.0926			0.0435
	0.093			0.0412
	0.0934			0.0433
	0.0938			0.0415
	0.0942			0.0406
	0.0946			0.0425
	0.095			0.0422
	0.0954			0.0438
	0.0958			0.0425
	0.0962			0.0431
	0.0966			0.0414
	0.097			0.0411
	0.0974			0.0437
	0.0978			0.0417
	0.0982			0.0418
	0.0986			0.0413
	0.099			0.0436
	0.0994			0.0437
	0.0998			0.042
	0.1			0.0407
	0.101			0.0434
	0.101			0.0423
	0.101			0.0428
	0.102			0.0399
	0.102			0.0417
	0.103			0.0361
	0.103			0.0401
	0.103			0.0404
	0.104			0.0402
	0.104			0.0366
	0.105			0.04
	0.105			0.0399
	0.105			0.0411
	0.106			0.0381
	0.106			0.0371
	0.107			0.036
	0.107			0.0362
	0.107			0.0372
	0.108			0.0376
	0.108			0.0364
	0.109			0.0355
	0.109			0.0365
	0.109			0.0354
	0.11			0.0352
	0.11			0.0342
	0.111			0.031
	0.111			0.0331
	0.111			0.0347
	0.112			0.0313
	0.112			0.0336
	0.113			0.0295
	0.113			0.0298
	0.113			0.0263
	0.114			0.0269
	0.114			0.03
	0.115			0.0305
	0.115			0.0286
	0.115			0.0286
	0.116			0.0247
	0.116			0.0266
	0.117			0.0229
	0.117			0.028
	0.117			0.0257
	0.118			0.0297
	0.118			0.0237
	0.119			0.0212
	0.119			0.0242
	0.119			0.0232
	0.12			0.0209
	0.12			0.021
	0.121			0.0231
	0.121			0.0222
	0.121			0.0237
	0.122			0.0208
	0.0512			0.0329
	0.0532			0.0318
	0.0552			0.0323
	0.0572			0.0318
	0.0591			0.0316
	0.0611			0.032
	0.0631			0.0319
	0.065			0.0321
	0.067			0.0334
	0.069			0.0336
	0.0709			0.0338
	0.0729			0.0343
	0.0749			0.0352
	0.0769			0.0367
	0.0788			0.0369
	0.0808			0.0375
	0.0828			0.0384
	0.0847			0.0391
	0.0867			0.0397
	0.0887			0.0408
	0.0906			0.0406
	0.0926			0.041
	0.0946			0.0411
	0.0966			0.0413
	0.0985			0.0406
	0.1			0.04
	0.102			0.0396
	0.104			0.0379
	0.106			0.0369
	0.108			0.0348
	0.11			0.0331
	0.112			0.0307
	0.114			0.0288
	0.116			0.0269
	0.118			0.0245
	0.12			0.0228
	0.122			0.0203
	0.124			0.0191
	0.126			0.017
	0.128			0.0156
	0.13			0.0143
	0.132			0.0128
	0.134			0.0118
	0.136			0.0107
	0.138			0.00967
	0.14			0.00915
	0.142			0.00847
	0.144			0.00806
	0.146			0.00756
	0.148			0.00702
	0.15			0.00666
	0.152			0.00581
	0.154			0.00568
	0.156			0.00582
	0.158			0.00508
	0.16			0.00473
	0.162			0.00484
	0.163			0.00441
	0.165			0.00436
	0.167			0.00447
	0.169			0.00439
	0.171			0.00426
	0.173			0.0044
	0.175			0.00399
	0.177			0.0038
	0.179			0.00347
	0.181			0.00359
	0.183			0.00329
	0.185			0.00351
	0.187			0.00315
	0.189			0.00349
	0.191			0.00315
	0.193			0.00302
	0.195			0.00315
	0.197			0.00298
	0.199			0.00314
	0.201			0.00279
	0.203			0.00279
	0.205			0.00285
	0.207			0.00299
	0.209			0.00256
	0.211			0.00249
	0.213			0.00281
	0.215			0.00282
	0.217			0.00294
	0.219			0.00266
	0.22			0.00242
	0.222			0.00239
	0.224			0.0025
	0.226			0.0027
	0.228			0.00268
	0.23			0.00245
	0.232			0.00256
	0.234			0.00232
	0.236			0.00264
	0.238			0.00245
	0.24			0.00241
	0.242			0.00237
	0.244			0.0024
	0.246			0.00255
	0.248			0.00248
	0.25			0.00235
	0.252			0.00235
	0.254			0.00214
	0.256			0.0023
	0.258			0.00224
	0.26			0.00225
	0.262			0.00222
	0.264			0.00216
	0.266			0.00235
	0.268			0.0023
	0.27			0.00223
	0.272			0.00215
	0.273			0.0019
	0.275			0.00205
	0.277			0.00218
	0.279			0.00211
	0.281			0.00203
	0.283			0.00193
	0.285			0.00209
	0.287			0.00202
	0.289			0.00212
	0.291			0.00205
	0.293			0.00202
	0.295			0.0021
	0.297			0.00187
	0.299			0.00188
	0.301			0.00205
	0.303			0.0021
	0.305			0.00191
	0.307			0.00177
	0.309			0.002
	0.311			0.00204
	0.313			0.00192
	0.315			0.00214
	0.317			0.00191
	0.319			0.00188
	0.321			0.00201
	0.322			0.00206
	0.328			0.00214
	0.33			0.00188
	0.332			0.00174
	0.334			0.00194
	0.336			0.00188
	0.338			0.00191
	0.34			0.0021
	0.342			0.00184
	0.344			0.00188
	0.346			0.00187
	0.348			0.00196
	0.35			0.00189
	0.352			0.00183
	0.354			0.00204
	0.356			0.0019
	0.358			0.00182
	0.36			0.00171
	0.362			0.00187
	0.364			0.00199
	0.365			0.0018
	0.367			0.00183
	0.369			0.00188
	0.371			0.00192
	0.373			0.00188
	0.375			0.00181
	0.377			0.00171
	0.379			0.0019
	0.381			0.00185
	0.383			0.00182
	0.385			0.00187
	0.387			0.00193
	0.389			0.00197
	0.391			0.00189
	0.393			0.00183
	0.395			0.00198
	0.397			0.00194
	0.399			0.00166
	0.00519				363
	0.00559				318
	0.00599				281
	0.00639				249
	0.00679				216
	0.00719				187
	0.00759				162
	0.00798				141
	0.00838				122
	0.00878				108
	0.00918				94
	0.00958				83.8
	0.00998				74.8
	0.0104				65
	0.0108				59.6
	0.0112				52
	0.0116				46.8
	0.012				42.5
	0.0124				36.6
	0.0128				34.2
	0.0132				30.9
	0.0136				27.3
	0.014				24.9
	0.0144				23.1
	0.0148				20.9
	0.0152				18.7
	0.0156				17.2
	0.016				16
	0.0164				14.9
	0.0168				13.7
	0.0172				12.7
	0.0176				11.6
	0.018				10.6
	0.0184				9.85
	0.0188				8.76
	0.0192				8.34
	0.0196				7.75
	0.02				7.49
	0.0204				7.03
	0.0208				6.06
	0.0212				5.92
	0.0216				5.48
	0.022				5.2
	0.0224				4.84
	0.0228				4.51
	0.0232				4.11
	0.0236				3.75
	0.024				3.64
	0.0244				3.72
	0.0248				3.44
	0.0252				3.14
	0.0256				3.04
	0.026				2.75
	0.0263				2.63
	0.0267				2.54
	0.0271				2.41
	0.0275				2.32
	0.0279				2.19
	0.0283				2.07
	0.0287				2.07
	0.0291				1.96
	0.0295				1.88
	0.0299				1.73
	0.0303				1.65
	0.0307				1.76
	0.0311				1.6
	0.0315				1.7
	0.0319				1.38
	0.0323				1.38
	0.0327				1.28
	0.0331				1.28
	0.0335				1.35
	0.0339				1.23
	0.0343				1.06
	0.0347				1.11
	0.0351				0.935
	0.0355				1.08
	0.0359				1.02
	0.0363				1.05
	0.0367				0.883
	0.0371				0.845
	0.0375				0.987
	0.0379				0.947
	0.0383				0.855
	0.0387				0.778
	0.0391				0.816
	0.0395				0.945
	0.0399				0.8
	0.0403				0.892
	0.0407				0.769
	0.0411				0.696
	0.0415				0.855
	0.0419				0.759
	0.0423				0.76
	0.0427				0.606
	0.0431				0.788
	0.0435				0.778
	0.0439				0.706
	0.0443				0.582
	0.0447				0.636
	0.0451				0.615
	0.0455				0.754
	0.0459				0.567
	0.0463				0.554
	0.0467				0.538
	0.0471				0.632
	0.0475				0.592
	0.0479				0.565
	0.0483				0.555
	0.0487				0.574
	0.0491				0.501
	0.0495				0.558
	0.0499				0.475
	0.0503				0.583
	0.0507				0.454
	0.0511				0.615
	0.0515				0.462
	0.0519				0.48
	0.0523				0.551
	0.0527				0.534
	0.0531				0.454
	0.0535				0.544
	0.0539				0.422
	0.0543				0.5
	0.0547				0.492
	0.0551				0.458
	0.0555				0.545
	0.0559				0.516
	0.0563				0.627
	0.0567				0.435
	0.0571				0.414
	0.0575				0.526
	0.0579				0.465
	0.0583				0.567
	0.0587				0.447
	0.0591				0.453
	0.0595				0.484
	0.0599				0.459
	0.0603				0.521
	0.0607				0.439
	0.0611				0.469
	0.0615				0.398
	0.0619				0.398
	0.0623				0.462
	0.0627				0.433
	0.0631				0.446
	0.0635				0.464
	0.0639				0.462
	0.0643				0.471
	0.0647				0.494
	0.0651				0.493
	0.0655				0.51
	0.0667				0.491
	0.0671				0.426
	0.0675				0.469
	0.0679				0.552
	0.0683				0.602
	0.0687				0.505
	0.0691				0.414
	0.0695				0.47
	0.0699				0.445
	0.0703				0.363
	0.0707				0.459
	0.0711				0.476
	0.0715				0.43
	0.0719				0.451
	0.0723				0.506
	0.0727				0.512
	0.0731				0.525
	0.0735				0.467
	0.0739				0.511
	0.0743				0.511
	0.0746				0.408
	0.075				0.513
	0.0754				0.609
	0.0758				0.483
	0.0762				0.552
	0.0766				0.524
	0.077				0.514
	0.0774				0.534
	0.0778				0.549
	0.0782				0.477
	0.0786				0.563
	0.079				0.497
	0.0794				0.565
	0.0798				0.477
	0.0802				0.59
	0.0806				0.575
	0.081				0.542
	0.0814				0.5
	0.0818				0.563
	0.0822				0.57
	0.0826				0.504
	0.083				0.566
	0.0834				0.584
	0.0838				0.519
	0.0842				0.582
	0.0846				0.554
	0.085				0.486
	0.0854				0.545
	0.0858				0.457
	0.0862				0.537
	0.0866				0.551
	0.087				0.529
	0.0874				0.539
	0.0878				0.567
	0.0882				0.514
	0.0886				0.557
	0.089				0.497
	0.0894				0.468
	0.0898				0.484
	0.0902				0.612
	0.0906				0.516
	0.091				0.515
	0.0918				0.501
	0.0922				0.558
	0.0926				0.454
	0.093				0.605
	0.0934				0.468
	0.0938				0.524
	0.0942				0.478
	0.0946				0.491
	0.095				0.507
	0.0954				0.526
	0.0958				0.541
	0.0962				0.449
	0.0966				0.462
	0.097				0.439
	0.0974				0.517
	0.0978				0.475
	0.0982				0.489
	0.0986				0.445
	0.099				0.497
	0.0994				0.481
	0.0998				0.448
	0.1				0.374
	0.101				0.432
	0.101				0.441
	0.101				0.426
	0.102				0.486
	0.102				0.47
	0.103				0.381
	0.103				0.396
	0.103				0.439
	0.104				0.362
	0.104				0.351
	0.105				0.395
	0.105				0.35
	0.105				0.35
	0.106				0.397
	0.106				0.318
	0.107				0.358
	0.107				0.303
	0.107				0.277
	0.108				0.343
	0.108				0.337
	0.109				0.361
	0.109				0.296
	0.109				0.384
	0.11				0.344
	0.11				0.301
	0.0591				0.494
	0.0611				0.474
	0.0631				0.48
	0.065				0.463
	0.067				0.484
	0.069				0.497
	0.0709				0.483
	0.0729				0.498
	0.0749				0.511
	0.0769				0.527
	0.0788				0.51
	0.0808				0.525
	0.0828				0.539
	0.0847				0.54
	0.0867				0.542
	0.0887				0.517
	0.0906				0.513
	0.0926				0.499
	0.0946				0.485
	0.0966				0.491
	0.0985				0.461
	0.1				0.432
	0.102				0.407
	0.104				0.381
	0.106				0.363
	0.108				0.345
	0.11				0.328
	0.112				0.293
	0.114				0.284
	0.116				0.27
	0.118				0.243
	0.12				0.239
	0.122				0.212
	0.124				0.205
	0.126				0.204
	0.128				0.192
	0.13				0.194
	0.132				0.179
	0.134				0.181
	0.136				0.162
	0.138				0.161
	0.14				0.156
	0.142				0.157
	0.144				0.158
	0.146				0.144
	0.148				0.146
	0.15				0.151
	0.152				0.137
	0.154				0.129
	0.156				0.141
	0.158				0.129
	0.16				0.132
	0.162				0.129
	0.163				0.118
	0.165				0.119
	0.167				0.113
	0.169				0.129
	0.171				0.122
	0.173				0.122
	0.175				0.11
	0.177				0.112
	0.179				0.096
	0.181				0.102
	0.183				0.106
	0.185				0.111
	0.187				0.102
	0.189				0.1
	0.191				0.0918
	0.193				0.0832
	0.195				0.0924
	0.197				0.0863
	0.199				0.089
	0.201				0.0762
	0.203				0.0815
	0.205				0.0742
	0.207				0.0708
	0.209				0.0727
	0.211				0.065
	0.213				0.0676
	0.215				0.0673
	0.217				0.0706
	0.219				0.0674
	0.22				0.0624
	0.222				0.0581
	0.224				0.0705
	0.226				0.0648
	0.228				0.0638
	0.23				0.0634
	0.232				0.0625
	0.234				0.0548
	0.236				0.0616
	0.238				0.0586
	0.24				0.0587
	0.242				0.0539
	0.244				0.0577
	0.246				0.0548
	0.248				0.0559
	0.25				0.059
	0.252				0.0535
	0.254				0.0504
	0.256				0.0507
	0.258				0.0516
	0.26				0.0526
	0.262				0.0535
	0.264				0.0453
	0.266				0.051
	0.268				0.0521
	0.27				0.0492
	0.272				0.0489
	0.273				0.0431
	0.275				0.0439
	0.277				0.0524
	0.279				0.047
	0.281				0.0484
	0.283				0.0456
	0.285				0.05
	0.287				0.0441
	0.289				0.0474
	0.291				0.0441
	0.293				0.0491
	0.295				0.0435
	0.297				0.039
	0.299				0.0427
	0.301				0.0423
	0.303				0.048
	0.305				0.0489
	0.307				0.0416
	0.309				0.0439
	0.311				0.043
	0.313				0.0427
	0.315				0.0411
	0.317				0.0439
	0.319				0.0377
	0.321				0.0426
	0.322				0.0445
	0.328				0.0481
	0.33				0.041
	0.332				0.0367
	0.334				0.0438
	0.336				0.0442
	0.338				0.0469
	0.34				0.0502
	0.342				0.0398
	0.344				0.041
	0.346				0.0456
	0.348				0.0429
	0.35				0.0464
	0.352				0.0425
	0.354				0.047
	0.356				0.0417
	0.358				0.0468
	0.36				0.0381
	0.362				0.037
	0.364				0.0466
	0.365				0.0412
	0.367				0.0442
	0.369				0.0453
	0.371				0.0447
	0.373				0.0421
	0.375				0.0463
	0.377				0.0412
	0.379				0.0398
	0.381				0.0454
	0.383				0.0425
	0.385				0.0441
	0.387				0.0438
	0.389				0.0487
	0.391				0.0434
	0.393				0.046
	0.395				0.0429
	0.397				0.0377
	0.399				0.0402
	0.00519					97.2
	0.00559					90.4
	0.00599					81.4
	0.00639					75.1
	0.00679					68.4
	0.00719					62
	0.00759					56
	0.00798					52
	0.00838					47.2
	0.00878					43.7
	0.00918					39.8
	0.00958					36.3
	0.00998					33.6
	0.0104					30.2
	0.0108					28.1
	0.0112					25.4
	0.0116					23
	0.012					21.1
	0.0124					19.1
	0.0128					17.5
	0.0132					15.6
	0.0136					14.5
	0.014					13.1
	0.0144					11.9
	0.0148					10.8
	0.0152					9.73
	0.0156					8.88
	0.016					8.2
	0.0164					7.28
	0.0168					6.7
	0.0172					6.15
	0.0176					5.62
	0.018					5.12
	0.0184					4.69
	0.0188					4.28
	0.0192					3.92
	0.0196					3.6
	0.02					3.35
	0.0204					3.09
	0.0208					2.79
	0.0212					2.59
	0.0216					2.39
	0.022					2.25
	0.0224					1.98
	0.0228					1.9
	0.0232					1.71
	0.0236					1.64
	0.024					1.56
	0.0244					1.46
	0.0248					1.35
	0.0252					1.26
	0.0256					1.18
	0.026					1.16
	0.0263					1.01
	0.0267					0.948
	0.0271					0.925
	0.0275					0.857
	0.0279					0.828
	0.0283					0.761
	0.0287					0.774
	0.0291					0.747
	0.0295					0.716
	0.0299					0.704
	0.0303					0.628
	0.0307					0.642
	0.0311					0.599
	0.0315					0.601
	0.0319					0.576
	0.0323					0.554
	0.0327					0.529
	0.0331					0.516
	0.0335					0.482
	0.0339					0.477
	0.0343					0.439
	0.0347					0.463
	0.0351					0.399
	0.0355					0.438
	0.0359					0.406
	0.0363					0.417
	0.0367					0.372
	0.0371					0.356
	0.0375					0.4
	0.0379					0.338
	0.0383					0.31
	0.0387					0.328
	0.0391					0.319
	0.0395					0.31
	0.0399					0.294
	0.0403					0.315
	0.0407					0.297
	0.0411					0.27
	0.0415					0.291
	0.0419					0.271
	0.0423					0.253
	0.0427					0.254
	0.0431					0.251
	0.0435					0.247
	0.0439					0.253
	0.0443					0.216
	0.0447					0.222
	0.0451					0.223
	0.0455					0.226
	0.0459					0.219
	0.0463					0.23
	0.0467					0.221
	0.0471					0.22
	0.0475					0.198
	0.0479					0.225
	0.0483					0.193
	0.0487					0.203
	0.0491					0.214
	0.0495					0.197
	0.0499					0.195
	0.0503					0.212
	0.0507					0.188
	0.0511					0.197
	0.0515					0.18
	0.0519					0.185
	0.0523					0.201
	0.0527					0.171
	0.0531					0.198
	0.0535					0.185
	0.0539					0.163
	0.0543					0.183
	0.0547					0.187
	0.0551					0.188
	0.0555					0.19
	0.0559					0.17
	0.0563					0.19
	0.0567					0.189
	0.0571					0.15
	0.0575					0.199
	0.0579					0.171
	0.0583					0.177
	0.0587					0.164
	0.0591					0.179
	0.0595					0.154
	0.0599					0.171
	0.0603					0.19
	0.0607					0.183
	0.0611					0.165
	0.0615					0.154
	0.0619					0.17
	0.0623					0.192
	0.0627					0.162
	0.0631					0.173
	0.0635					0.186
	0.0639					0.169
	0.0643					0.179
	0.0647					0.174
	0.0651					0.181
	0.0655					0.187
	0.0667					0.171
	0.0671					0.163
	0.0675					0.175
	0.0679					0.176
	0.0683					0.202
	0.0687					0.17
	0.0691					0.173
	0.0695					0.184
	0.0699					0.178
	0.0703					0.162
	0.0707					0.187
	0.0711					0.199
	0.0715					0.167
	0.0719					0.183
	0.0723					0.182
	0.0727					0.193
	0.0731					0.209
	0.0735					0.187
	0.0739					0.197
	0.0743					0.198
	0.0746					0.191
	0.075					0.214
	0.0754					0.217
	0.0758					0.198
	0.0762					0.222
	0.0766					0.201
	0.077					0.212
	0.0774					0.215
	0.0778					0.209
	0.0782					0.21
	0.0786					0.224
	0.079					0.225
	0.0794					0.238
	0.0798					0.222
	0.0802					0.231
	0.0806					0.212
	0.081					0.234
[truncated: 268 more rows]
