# Supplementary material for: Ionization and structural properties of mRNA lipid nanoparticles influence expression in intramuscular and intravascular administration
Source: Commun Biol. 2021 Aug 11;4:956. doi: 10.1038/s42003-021-02441-2 (PMC8358000; doi:10.1038/s42003-021-02441-2)
Supplement: Supplementary file 6 — Supplementary Data 3 [file 42003_2021_2441_MOESM6_ESM.xlsx]

## Sheet: Figure 3a
		RLU mRNA ng dose
		25 ng			50 ng			100 ng			200 ng
	KC2	1444	1339	1364	2889	3054	2971	5803	5545	5312	5983	6020	5582
	MC3	944	916	941	1868	1880	1926	3061	3227	3146	2566	2616	2084
	DLin	335	273	251	483	340	366	968	1067	969	1543	1748	1920
	DODMA	151	67	62	103	67	89	350	296	261	554	667	982
	DODAP	12	23	21	25	31	33	41	52	53	50	49	45

## Sheet: Figure 3b
		Number size (d.nm)		Polydispersity Index (PDI)
	KC2	57.66	57.16	0.121	0.116
	MC3	64.52	58.49	0.163	0.141
	DLin	62.79	69.72	0.246	0.249
	DODMA	72.61	65.85	0.193	0.174
	DODAP	69.3	65.29	0.16	0.174

## Sheet: Figure 3c
		25 ng			50 ng			100 ng			200 ng
	KC2	116.319	103.943	102.77	90.9679	86.1479	91.6453	100.712	105.584	93.5212	55.873	51.1572	85.5747
	MC3	102.64	88.623	87.2422	85.3142	106.288	108.581	74.8144	79.921	74.4496	49.0208	60.3022	64.3667
	DLin	84.8452	85.6008	102.354	99.6179	92.1403	79.5302	87.9717	75.5439	88.9357	52.5381	52.4078	77.2635
	DODMA	111.785	85.1578	85.705	74.8925	52.3297	87.633	77.9669	72.4695	78.0451	70.5675	65.4088	79.452
	DODAP	94.381	89.6392	80.2076	96.9604	99.9826	91.3848	67.0502	78.2796	91.3066	60.693	56.4723	61.2923

## Sheet: Figure 3d
		Encapsulation Eff. %		Number mRNA in LNP
	KC2	87.53	87.83	3.71	-
	MC3	85.25	86.57	4.47	-
	DLin	72.95	74.72	4.83	-
	DODMA	61.57	63.93	4.7	-
	DODAP	65.46	66	4.51	-
