# Supplementary material for: Ionization and structural properties of mRNA lipid nanoparticles influence expression in intramuscular and intravascular administration
Source: Commun Biol. 2021 Aug 11;4:956. doi: 10.1038/s42003-021-02441-2 (PMC8358000; doi:10.1038/s42003-021-02441-2)
Supplement: Supplementary file 7 — Supplementary Data 4 [file 42003_2021_2441_MOESM7_ESM.xlsx]

## Sheet: Figure 4c
		Muscle 4 hr			Muscle 24 hr
	KC2	404700000	431100000	331200000	305800000	88230000	103100000
	MC3	196400000	249100000	296100000	30300000	56530000	75750000
	DLin	65750000	61590000	68350000	8845000	7844000	15640000
	DODMA	23190000	19960000	28050000	4975000	5000000	7361000
	DODAP	4901000	11990000	3276000	10040000	8533000	5611000

## Sheet: Figure 4d
		Liver 4 hr			Liver 24 hr
	KC2	2179000000	167500000		847900000	712700000	491800000
	MC3	2749000000	3488000000		1596000000	2406000000	1278000000
	DLin	401800000	594700000		122900000	190300000	35790000
	DODMA	112900000	124300000		47260000	19500000	1851000
	DODAP	4231000	5181000		2383000	1469000	61430000

## Sheet: Figure 4e
		Liver/Muscle 4 hr			Liver/Muscle 24 hr
	KC2	21.3813	28.5085	32.1256	10.9025	52.2725	28.4869
	MC3	32.6018	23.9382	37.7575		46.577	40.7525
	DLin	20.6084	10.8492	12.3599
	DODMA	13.1307	14.3537	22.4563
	DODAP	13.8584	5.96664	18.2601

## Sheet: Figure 4f
		IVT 25 ng	IV Liver 4 hr	IV Liver 20 hr	IM Liver 4 hr	IM Muscle 4 hr	IM Muscle 20 hr	IM Liver/Muscle 4 hr
	KC2	1382.33	1173250000	684133333	105276667	389000000	165710000	27.3384
	MC3	933.667	3120000000	1760000000	7.84867e+07	247200000	5.41933e+07	31.4325
	Dlin	286.333	498000000	116330000	9560000	65230000	1.07763e+07	14.6058
	DODMA	93.3333	119000000	2.28703e+07	4.06967e+06	2.37333e+07	5.77867e+06	16.6469
	DODAP	18.6667	4706000	2.17607e+07	664267	6.72233e+06	8.06133e+06	12.695
