# Supplementary material for: Ionization and structural properties of mRNA lipid nanoparticles influence expression in intramuscular and intravascular administration
Source: Commun Biol. 2021 Aug 11;4:956. doi: 10.1038/s42003-021-02441-2 (PMC8358000; doi:10.1038/s42003-021-02441-2)
Supplement: Supplementary file 8 — Supplementary Data 5 [file 42003_2021_2441_MOESM8_ESM.xlsx]

## Sheet: Figure 5a
		Diameter		Volume
	2	71.8		193.808
	3	67.3		159.604
	4	61.1		119.432
	6	50		65.4498
	8	48.4		59.3656

## Sheet: Figure 5b
		Encap. Eff.		Encap. NP
	2	38		5.26316
	3	58		5.17241
	4	71		5.6338
	6	73		8.21918
	8	79		10.1266

## Sheet: Figure 5c
		NumKC2		mRNA Copies
	2	68533.5		6.31798
	3	56409.6		5.29153
	4	42314.2		3.64423
	6	23389		1.38072
	8	21290.3		1.02009

## Sheet: Figure 5d
	pH	TNS RFU	TNS RFU	TNS RFU	TNS RFU	TNS RFU
		NP8	NP6	NP4	NP3	NP2
	3.26	2463	2685	2995	3460	3070
	3.72	2626	2786	3427	2945	3220
	4.21	3069	2720	4198	3410	3467
	4.76	2825	2925	4011	4380	4367
	5.3	2679	2844	4199	4145	3978
	5.85	2042	2872	4172	4511	3894
	6.29	2569	3091	3848	3684	2047
	6.57	1813	1416	3824	2941	1530
	7.07	780	1774	1953	1586	982
	7.54	629	754	866	673	367
	7.98	369	344	357	369	277
	8.42	245	220	239	178	212
	8.77	208	143	143	84	100
	9.15	123	99	100	69	88
	9.32	148	67	88	91	59

## Sheet: Figure 5e
	pH	ZP mV	ZP mV	ZP mV	ZP mV	ZP mV
		NP8	NP6	NP4	NP3	NP2
	4.16	17.2333
	4.58	15.3667
	5.06	12.5333
	5.54	8.14333
	5.96	4.66333
	6.51	2.53333
	7.03	0.452867
	7.48	-3.60667
	7.91	-6.25667
	8.42	-7.36
	8.88	-9.35333
	9.31	-10.8333
	9.67	-10.2033
	4.15		15.2
	4.57		14.1667
	5.04		10.3067
	5.45		6.88667
	6		3.33667
	6.48		0.885333
	7		-1.237
	7.51		-4.59
	7.96		-7.38
	8.41		-8.98333
	8.87		-9.88667
	9.34		-9.22333
	9.68		-11.3
	4.17			11.4667
	4.59			10.8667
	5.02			7.29333
	5.5			4.55667
	6.01			0.763433
	6.48			-1.59667
	7.03			-2.99667
	7.51			-7.16
	7.95			-8.095
	8.39			-8.82333
	8.88			-8.98667
	9.33			-13.0667
	9.66			-11.14
	4.15				10.8033
	4.62				8.37
	5.07				6.38667
	5.47				3.38667
	5.97				-0.37033
	6.48				-2.29333
	7.03				-4.86
	7.49				-8.42667
	7.93				-8.73
	8.4				-6.315
	8.88				-11.3
	9.32				-9.04667
	9.67				-9.13
	4.19					6.29667
	4.61					6.43667
	5.02					2.68333
	5.49					0.419333
	5.96					-3.12667
	6.48					-6.50333
	7.01					-7.74
	7.48					-11.4333
	7.93					-12.6667
	8.38					-14.4333
	8.84					-12.1333
	9.32					-12.9667
	9.64					-15.6667

## Sheet: Figure 5f
		TNS pKa	Zeta pKa	Zeta pI
	2	6.53	5.87	5.55
	3	7.04	5.63	5.91
	4	7.19	5.51	6.14
	6	7.09	5.61	6.71
	8	6.8	5.64	7.08

## Sheet: Figure 5g
	ph	elementary charges
		NP8	NP6	NP4	NP3	NP2
	4.16	443.958
	4.58	393.548
	5.06	319.398
	5.54	205.87
	5.96	117.527
	6.51	63.7671
	7.03	11.3898
	7.48	-90.8045
	7.91	-157.872
	8.42	-185.816
	8.88	-237.047
	9.31	-274.929
	9.67	-258.87
	4.15		412.387
	4.57		384.18
	5.04		277.635
	5.45		184.516
	6		89.2046
	6.48		23.6665
	7		-33.1048
	7.51		-122.844
	7.96		-197.882
	8.41		-241.194
	8.87		-265.93
	9.34		-248.146
	9.68		-305.355
	4.17			448.771
	4.59			424.546
	5.02			283.551
	5.5			176.867
	6.01			29.5498
	6.48			-61.8488
	7.03			-116.21
	7.51			-278.423
	7.95			-380.399
	8.39			-343.837
	8.88			-350.182
	9.33			-511.989
	9.66			-435.661
	4.15				505.963
	4.62				390.381
	5.07				297.095
	5.47				157.113
	5.97				-17.1877
	6.48				-106.469
	7.03				-225.989
	7.49				-393.779
	7.93				-407.113
	8.4				-255.774
	8.88				-530.113
	9.32				-422.107
	9.67				-426.214
	4.19					331.04
	4.61					338.235
	5.02					140.531
	5.49					22.0511
	5.96					-163.972
	6.48					-341.771
	7.01					-407.378
	7.48					-603.592
	7.93					-671.706
	8.38					-768.533
	8.84					-641.752
	9.32					-686.794
	9.64					-835.239

## Sheet: Figure 5h
		Diel Const
	2	16.6
	3	24
	4	14.5
	6	7.93
	8	5.59

## Sheet: Figure 5i
	NP	RFU
		25 ng			50 ng			100 ng			200 ng
	2	563	498	506	1020	1061	1016	2181	1995	1951	3236	3275	3490
	3	512	352	475	809	822	894	1824	1701	1669	2628	2525	2672
	4	498	397	465	901	947	858	1464	1574	1660	2379	2286	2346
	6	442	325	461	1010	900	907	1752	1682	1615	2167	2256	2198
	8	521	521	420	1038	960	980	1780	1868	1691	1852	1828	1779

## Sheet: Figure 5j
		50 ng				200 ng
	2	102.15	90.8237	91.2477	91.1266	76.0448	79.255	78.7099	91.5506
	4	94.579	89.0067	95.9116	98.2738	69.8667	69.685	74.5306	86.5233
	8	100.515	101.484	94.1551	92.2168	82.5257	77.983	75.0757	96.9412
	16	97.8498	100.394	102.453	106.693	93.9128	83.192	74.2883	93.186
