# Supplementary material for: Ionization and structural properties of mRNA lipid nanoparticles influence expression in intramuscular and intravascular administration
Source: Commun Biol. 2021 Aug 11;4:956. doi: 10.1038/s42003-021-02441-2 (PMC8358000; doi:10.1038/s42003-021-02441-2)
Supplement: Supplementary file 9 — Supplementary Data 6 [file 42003_2021_2441_MOESM9_ESM.xlsx]

## Sheet: Figure 6a
		NP Ratio	IVT 200 ng
	KC2 NP2	2	3333.67
	KC2 NP3	3	2608.33
	KC2 NP4	4	2337
	KC2 NP6	6	2207
	KC2 NP8	8	1819.67

## Sheet: Figure 6b
		Encap. Eff.	IVT 200 ng
	KC2 NP2	38	3333.67
	KC2 NP3	58	2608.33
	KC2 NP4	71	2337
	KC2 NP6	73	2207
	KC2 NP8	79	1819.67

## Sheet: Figure 6c
		Diameter	IVT 200 ng
	KC2 NP2	71.8	3333.67
	KC2 NP3	67.3	2608.33
	KC2 NP4	61.1	2337
	KC2 NP6	50	2207
	KC2 NP8	48.4	1819.67

## Sheet: Figure 6d
		mRNA Copies	IVT 200 ng
	KC2 NP2	6.31798	3333.67
	KC2 NP3	5.29153	2608.33
	KC2 NP4	3.64423	2337
	KC2 NP6	1.38072	2207
	KC2 NP8	1.02009	1819.67

## Sheet: Figure 6e
		TNS 5-7.4	IVT 200 ng
	KC2 NP2	3739	3333.67
	KC2 NP3	3431	2608.33
	KC2 NP4	2969	2337
	KC2 NP6	1834	2207
	KC2 NP8	2135	1819.67

## Sheet: Figure 6f
		Char. 5-7.4	IVT 200 ng
	KC2 NP2	723	3333.67
	KC2 NP3	681	2608.33
	KC2 NP4	531	2337
	KC2 NP6	390	2207
	KC2 NP8	403	1819.67
