# Supplementary material for: Ionization and structural properties of mRNA lipid nanoparticles influence expression in intramuscular and intravascular administration
Source: Commun Biol. 2021 Aug 11;4:956. doi: 10.1038/s42003-021-02441-2 (PMC8358000; doi:10.1038/s42003-021-02441-2)
Supplement: Supplementary file 10 — Supplementary Data 7 [file 42003_2021_2441_MOESM10_ESM.xlsx]

## Sheet: Figure 7d
	NP	Muscle 4 hr		Muscle 20 hr
	2	398800000	608900000	95280000	166600000
	4	502400000	411200000	136300000	278400000
	8	268800000	255200000	120800000	116100000

## Sheet: Figure 7e
		Liver 4 hr		Liver 20 hr
	2	10190000000	946100000	5249000000	3307000000
	4	2838000000	4091000000	2902000000	1801000000
	8	4338000000	3314000000	2940000000	1460000000

## Sheet: Figure 7f
	NP	Liver/Muscle 4 hr		Liver/Muscle 20 hr
	2	86.66	39.8259	209.908	57.1789
	4	42.1775	38.2052	84.5928	28.5848
	8	70.7589	39.4984	64.7682	33.1697

## Sheet: Figure 7g
	NP	NP Ratio	IV Liver 20 hr		IM Muscle 4 hr		IM Liver/Muscle 20 hr
	2	2	5249000000	3307000000	398800000	608900000	209.908	57.1789
	4	4	2902000000	1801000000	502400000	411200000	84.5928	28.5848
	8	8	2940000000	1460000000	268800000	255200000	64.7682	33.1697

## Sheet: Figure 7h
	NP	IVT 200 ng	IV Liver 20 hr	IM Muscle 4 hr	IM Liver/Muscle 20 hr
	2	3333.67	4278000000	503850000	133.543
	4	2337	2351500000	456800000	56.5888
	8	1819.67	2200000000	262000000	48.9689
